# Supplementary material for: Diffusion Tensor Imaging Reveals Deep Brain Structure Changes in Early Parkinson’s Disease Patients with Various Sleep Disorders
Source: Brain Sci. 2022 Mar 30;12(4):463. doi: 10.3390/brainsci12040463 (PMC9025175; doi:10.3390/brainsci12040463)
Supplement: Supplementary file 1 [file brainsci-12-00463-s001.zip › NP scores.xlsx]

## Sheet: Sheet1
Number	Total scores of PDSS-2	0，NP＜15scores；1， NP≥15scores	1Overall, did you sleep well during the last week?	2Did you have difficulty falling asleep each night?	3Did you have difficulty staying asleep?	4Did you have restlessness of legs or arms at nights causing disruption of sleep?	5Was your sleep disturbed due to an urge to move your legs or arms?	6Did you suffer from distressing dreams at night?	7Did you suffer from distressing hallucinations at night (seeing or hearing things that you are told do not exist)?	8Did you get up at night to pass urine?	9Did you feel uncomfortable at night because you were unable to turn around in bed or move due to immobility?	10Did you feel pain in your arms or legs which woke you up whilst sleeping at night?	11Did you have muscle cramps in your arms or legs which woke you up whilst sleeping at night?	12Did you wake early in the morning with painful posturing of arms and legs?	13On waking, did you experience tremor?	14Did you feel tired and sleepy after waking in the morning?	15Did you wake up at night due to snoring or difficulties with breathing?
P32	18	1	2	2	2	0	0	2	1	1	1	1	1	1	1	2	1	18
P06	23	1	3	3	3	1	1	2	2	1	2	1	1	0	1	1	1	23
P04	26	1	3	3	3	2	2	3	3	1	1	1	1	0	1	1	1	26
P03	17	1	1	1	1	0	0	2	0	4	2	0	2	0	0	1	3	17
P05	15	1	1	0	1	3	2	0	0	3	0	2	2	0	0	0	1	15
P01	18	1	2	3	2	1	1	2	1	1	0	0	0	0	3	1	1	18
P23	26	1	3	4	3	1	1	1	1	4	3	2	0	0	1	1	1	26
P19	27	1	4	2	2	1	2	3	0	3	2	2	2	1	0	1	2	27
P34	26	1	3	3	3	1	1	3	1	1	1	3	3	3	0	0	0	26
P18	40	1	4	3	3	1	1	3	1	2	3	3	3	3	4	3	3	40
P29	5	0	0	0	0	0	0	2	0	2	0	0	0	0	0	1	0	5
P17	17	1	2	1	2	0	1	2	0	3	0	0	0	0	4	2	0	17
P16	16	1	4	2	1	1	1	1	0	3	0	0	1	0	2	0	0	16
P31	15	1	1	1	1	0	0	2	0	1	3	0	0	0	3	1	2	15
P25	27	1	2	1	1	2	2	4	3	2	2	1	1	2	1	1	2	27
P21	21	1	3	2	2	1	1	0	0	2	1	0	3	0	4	2	0	21
P26	23	1	4	4	4	0	0	4	0	4	1	0	0	0	1	0	1	23
P24	16	1	2	2	1	1	1	1	0	2	2	0	3	1	0	0	0	16
P30	30	1	4	3	2	2	1	3	0	3	2	1	3	1	3	1	1	30
P27	22	1	2	2	3	1	0	2	0	2	1	1	2	2	2	2	0	22
P28	32	1	3	3	3	2	2	1	1	3	2	2	3	1	0	4	2	32
P12	23	1	3	2	2	1	1	2	1	3	3	1	1	1	2	0	0	23
P33	16	1	3	3	2	0	0	0	0	3	0	1	2	1	1	0	0	16
P35	27	1	2	0	1	2	1	3	2	3	2	1	2	1	3	3	1	27
P02	23	1	3	2	2	1	1	3	0	3	1	1	1	2	1	2	0	23
P07	17	1	1	0	3	1	1	2	0	1	1	1	1	1	2	2	0	17
P08	6	0	0	0	1	0	1	3	0	1	0	0	0	0	0	0	0	6
P09	15	1	1	3	1	1	1	0	0	2	0	0	1	0	2	3	0	15
P10	22	1	2	1	3	3	1	0	0	2	2	2	3	0	1	2	0	22
P11	2	0	0	0	0	0	0	0	0	1	0	0	0	0	1	0	0	2
P13	15	1	1	1	1	1	1	2	0	2	0	1	2	0	2	1	0	15
P14	21	1	2	1	3	1	2	4	0	1	0	0	1	0	2	3	1	21
P15	10	0	1	1	1	0	1	2	1	2	0	0	0	0	1	0	0	10
P20	20	1	1	1	2	2	2	0	0	2	3	1	2	1	1	2	0	20
P22	1	0	0	0	0	0	0	0	0	1	0	0	0	0	0	0	0	1
P36	22	1	3	2	2	1	2	3	0	2	1	2	3	0	0	1	0	22
